# Supplementary material for: Evaluating the Relative Perceptual Salience of Linguistic and Emotional Prosody in Quiet and Noisy Contexts
Source: Behav Sci (Basel). 2023 Sep 26;13(10):800. doi: 10.3390/bs13100800 (PMC10603920; doi:10.3390/bs13100800)
Supplement: Supplementary file 1 [file behavsci-13-00800-s001.zip]

Archive with 3 entries (3 files):
- behavsci-2625118_Revised Supplemental Table S1.pdf
- behavsci-2625118_Revised Supplemental Table S2.pdf
- behavsci-2625118_Supplemental Material S1.pdf
